# Supplementary material for: Increased Mobile Zinc Regulates Retinal Ganglion Cell Survival via Activating Mitochondrial OMA1 and Integrated Stress Response
Source: Antioxidants (Basel). 2022 Oct 10;11(10):2001. doi: 10.3390/antiox11102001 (PMC9598227; doi:10.3390/antiox11102001)
Supplement: Supplementary file 1 [file antioxidants-11-02001-s001.zip]

Archive with 1 entries (1 files):
- antioxidants-1940678-SI.pdf
